# Supplementary material for: Identification and Biotechnical Potential of a Gcn5-Related N-Acetyltransferase Gene in Enhancing Microalgal Biomass and Starch Production
Source: Front Plant Sci. 2020 Aug 28;11:544827. doi: 10.3389/fpls.2020.544827 (PMC7483765; doi:10.3389/fpls.2020.544827)
Supplement: Supplementary file 3 [file Table_2.xlsx]

## Sheet: Starch metabolism
Gene name	Gene ID	Fold change						p value
		6-4			12-2			6-4			12-2
		0h	3h	12h	0h	3h	12h	0h	3h	12h	0h	3h	12h
Phosphoglucose isomerase(PGI)	Cre03.g175400	1.65129	1.0986	1.01388	1.60801	-1.87279	-1.40225	4.20065e-102	1.37703e-05	0.583059	2.01945e-90	9.44763e-160	2.73242e-39
Phosphoglucomutase I (PGMI)	Cre03.g144707	1.17565	1.58099	1.04461	1.69261	2.0226	1.29456	0.00161335	9.86204e-29	0.320272	1.68152e-26	6.38483e-69	1.4888e-09
Phosphoglucomutase II (PGMII)	Cre06.g278210	5.25474	1.4542	1.1833	6.05388	-1.79638	-1.22852	0	1.10515e-24	5.56644e-05	0	2.2063e-45	1.57504e-06
STA1 (AGP1)	Cre13.g567950	2.0999	1.10557	-1.40085	2.7789	-1.43865	-1.48677	1.40482e-133	0.00501879	1.10947e-17	9.97878e-263	5.36779e-22	4.65704e-24
STA6 (AGP4)	Cre03.g188250	1.51409	1.12356	1.02074	1.65331	-1.14839	-1.19048	2.10843e-97	6.85313e-07	0.403554	2.25243e-143	8.28009e-09	2.2342e-12
ADP-glucose synthase like 1 (AGP3)	Cre07.g331300	-1.57712	1.91928	-1.62699	-2.3884	3.24742	2.42167	0.097211	0.108789	0.23828	0.00377696	0.00220168	0.00798983
ADP-glucose synthase like 2 (AGP2)	Cre16.g683450	-1.18335	1.16741	1.04942	-1.03901	1.02404	1.148	0.00510165	0.00511299	0.409315	0.519525	0.670019	0.0155071
Soluble starch synthase I (SSSI)	Cre04.g215150	-1.50582	-1.29724	-1.43868	1.12886	-1.46058	-1.32299	1.01938e-11	9.90823e-17	3.48492e-37	0.0315393	3.19214e-33	1.48835e-23
Soluble starch synthase II (SSSII)	Cre03.g185250	1.03668	-1.25962	-1.76479	-1.00219	1.38508	1.59414	0.0940292	2.1598e-19	5.41465e-38	0.919772	6.15824e-43	1.33002e-35
Soluble starch synthase III (SSSIII)	Cre06.g282000	1.15204	-1.10645	-1.25271	1.75182	-1.27038	-1.49342	3.17542e-09	1.03978e-06	4.78429e-24	4.31048e-133	1.70034e-30	3.18906e-71
Soluble starch synthase IV (SSSIV)	Cre16.g665800	1.27301	1.12234	-1.25584	1.23154	-1.32475	-1.51017	0.000196152	0.040408	2.09768e-06	0.00146829	1.9647e-06	2.29476e-17
Soluble starch synthase V (SSSV)	Cre16.g663850	1.85506	-1.09993	-1.25352	1.64386	-1.91045	-2.1544	5.50456e-05	0.0676658	1.22857e-05	0.00145562	7.8259e-31	2.02056e-43
starch synthase like (SS)	Cre12.g521700	1.95689	1.53611	1.21081	-1.37649	2.29344	-1.47984	5.49609e-10	0.0422864	0.130946	0.0104015	3.9385e-05	0.00415159
Granule bound starch synthase I (GBSSI)	Cre17.g721500	-3.29508	1.07892	-1.12018	-2.72722	-1.24024	-1.17564	0	3.65437e-05	6.33243e-08	0	1.06333e-30	1.08273e-14
Granule bound starch synthase II (GBSSII)	Cre06.g257050	1.54002	1.00351	1.73668	1.34137	-1.61088	1.09583	0.00271434	0.978849	9.22618e-11	0.0461949	0.000719917	0.304289
SBE1	Cre06.g289850	-1.2507	-1.33204	-1.4337	1.19482	1.16741	1.04101	0.00463631	1.31504e-05	7.89085e-10	0.0174048	0.0120341	0.46264
SBE2	Cre06.g270100	1.11559	-1.21307	-1.3202	1.2877	-1.05957	-1.33774	0.0530216	0.00126124	2.11495e-07	5.84604e-06	0.319369	3.74905e-08
SBE3	Cre10.g444700	-1.23184	-1.01262	-1.08325	-1.02777	-1.09364	-1.24312	5.12263e-23	0.579596	0.000558133	0.186048	7.81116e-05	8.17037e-21
ISA1	Cre03.g155001	-1.51167	1.4517	1.00379	-2.21672	1.24686	-1.27729	2.45463e-46	1.47188e-25	0.888617	1.18444e-144	8.8594e-10	6.02268e-19
ISA2	Cre17.g698850	1.26727	-1.26942	-1.01014	4.52056	2.11885	3.02288	0.013357	7.85041e-05	0.876663	4.63465e-71	1.97085e-46	1.50153e-83
ISA3	Cre03.g207713	1.02805	-1.02608	-1.01511	1.09836	-1.00794	-1.16028	0.543898	0.512045	0.68377	0.0391075	0.839009	5.95113e-05
AMY1	Cre08.g385500	-1.72012	-1.97873	-1.50876	-2.20179	-2.11365	-2.06361	6.9873e-71	3.87521e-44	9.1977e-10	3.35399e-133	9.40789e-53	3.74521e-25
AMY2	Cre08.g362450	2.78693	-1.01971	-1.11976	3.75103	1.14231	1.0415	1.04799e-223	0.354403	1.37097e-07	0	1.09894e-10	0.0530333
AMY3	Cre08.g384750	-3.42679	-1.0144	-1.05154	1.17313	1.95397	1.23911	5.56032e-112	0.700398	0.12852	0.00018022	3.32951e-85	1.28695e-11
Alpha-amylase (AMA like 1)	Cre12.g551200	-1.29981	1.36972	1.07404	1.49787	1.58083	-1.03037	0.0014244	3.6642e-09	0.02568	8.48282e-08	1.7308e-18	0.350592
Alpha-amylase (AMA like 2)	Cre12.g492750	1.34738	1.11805	1.01402	4.79788	1.17503	-1.336	0.000620706	0.00716297	0.635306	1.68336e-91	8.22873e-05	5.87253e-22
BAM1	Cre06.g307150	-1.13816	-1.2952	-1.04549	-1.45616	-1.86837	-1.07859	1.95562e-07	7.28768e-31	0.174044	4.73422e-48	1.7236e-159	0.0199834
BAM2	Cre06.g270350	1.02252	-1.00346	1.39755	-1.67092	-1.1135	-1.4527	0.477935	0.926582	4.33411e-21	1.53136e-50	0.00426809	2.16492e-22
BAM3	Cre01.g044100	-1.29866	-1.29082	1.35315	-1.55296	-1.31918	-1.28567	8.38837e-21	1.04594e-19	1.46302e-25	1.86099e-52	3.27517e-23	1.27546e-16
Phosphoglucan water dikinase (PWD1)	Cre17.g719900	1.29023	1.15173	1.05404	1.34922	1.18755	1.19378	2.20436e-15	0.0001773	0.193641	1.19083e-20	3.92145e-06	7.08764e-06
Alpha-glucan water dikinase (GWD1)	Cre07.g319300	-1.00484	1.22182	1.02623	-1.15476	1.07156	-1.15087	0.847187	6.25083e-13	0.348084	1.94846e-08	0.0135014	4.43544e-07
Alpha-glucan water dikinase (GWD2)	Cre07.g332300	-1.5851	-1.14502	-1.54265	1.07998	1.20678	1.00597	9.20172e-54	1.09755e-07	2.14952e-49	0.0055627	1.39007e-14	0.831874
Alpha-glucan water dikinase (GWD like 1)	Cre07.g319340	-1.1446	-1.05203	1.18248	-1.42855	-1.14974	1.35779	0.000123718	0.472259	3.44034e-06	1.1233e-22	0.0480886	4.68178e-18
Alpha-glucan water dikinase (GWD like 2)	Cre08.g363874	-1.05438	-1.05495	-1.1991	-1.37765	1.02442	-1.22245	0.254195	0.209096	2.76289e-05	5.61908e-11	0.564051	2.88388e-06
Disproportionating enzyme 1(DPE1)	Cre03.g181500	1.23197	1.01847	-1.28745	1.79622	1.09057	1.1011	2.80283e-06	0.686838	2.91551e-06	1.65199e-42	0.0518771	0.0590122
Disproportionating enzyme 2(DPE2)	Cre02.g095126	-1.773	1.05099	-1.04161	-1.93572	-1.09695	-1.25419	1.95694e-38	0.264457	0.28211	3.53385e-48	0.0395046	3.64918e-09

## Sheet: TAG biosynthesis
Gene name	Gene ID	Fold change						p value
		6-4			12-2			6-4			12-2
		0h	3h	12h	0h	3h	12h	0h	3h	12h	0h	3h	12h
ACX1	Cre12.g519100	-1.98272	1.4534	1.33569	-2.83699	1.54133	1.06663	9.31898e-100	4.74011e-09	6.64814e-13	8.46882e-196	6.11243e-12	0.114946
BCX1	Cre12.g484000	1.39809	1.74228	1.43007	-1.04662	1.34497	-1.13556	2.92444e-24	2.3584e-18	2.44525e-15	0.193977	4.92175e-06	0.00695106
BCC1	Cre17.g715250	-1.11693	1.53147	1.55808	-1.41415	-1.03367	-1.02585	3.79405e-05	4.11273e-10	1.82586e-22	5.59931e-35	0.644174	0.592764
BCC2	Cre01.g037850	1.23823	1.42454	1.68898	-1.16722	1.07122	1.00848	2.31477e-09	0.000359218	1.42909e-16	4.4013e-05	0.500044	0.899594
BCR1	Cre08.g359350	-2.60227	1.20718	1.29358	-1.81211	1.19671	1.09969	5.03503e-307	0.00607658	1.74583e-08	1.51608e-133	0.00836601	0.0390834
ACP1	Cre16.g673109	1.97341	1.45384	1.11819	1.67108	1.0744	-1.06317	5.42574e-43	2.47204e-19	0.00194373	2.76977e-24	0.0940001	0.0926205
ACP2	Cre13.g577100	-1.13638	-1.24996	1.13219	-1.37462	-1.6371	-1.29733	1.96266e-21	5.64516e-31	1.0625e-06	2.22757e-117	2.27077e-137	9.49742e-24
MCT1	Cre14.g621650	-2.01248	-1.45896	1.2553	-2.79752	-1.42314	1.27874	2.9152e-235	3.43497e-31	0.000624906	0	3.70685e-28	0.000187199
MCT2	Cre02.g088250	-1.88745	-2.63201	-1.88506	-2.92915	1.12977	1.04108	0.00728537	0.00311877	0.00360195	3.64299e-05	0.647134	0.832559
KAS1	Cre11.g467723	1.26727	1.35354	1.4659	1.08461	1.1889	1.0569	3.3506e-23	2.4278e-09	1.82097e-22	0.000909792	0.000712521	0.16932
KAS2	Cre07.g335300	1.83335	1.32255	1.05678	1.91402	2.06351	1.08487	1.34219e-15	0.0791788	0.559778	1.2112e-17	1.66898e-06	0.383247
KAS3	Cre04.g216950	1.60384	1.73552	2.8794	-1.11415	1.20593	1.56201	4.21805e-15	1.13569e-05	4.44247e-25	0.0970012	0.150712	3.47313e-05
HAD1	Cre03.g208050	1.45791	1.7472	1.26149	1.37611	1.07837	-1.0549	8.79934e-14	2.23749e-13	0.000720435	4.69075e-10	0.346326	0.448891
KAR1	Cre03.g172000	1.76797	1.81181	1.40084	1.34072	-1.83604	-1.10399	7.17332e-49	4.53133e-18	6.88994e-05	4.05647e-13	1.02196e-13	0.263599
ENR1	Cre06.g294950	-1.30055	1.12791	1.23735	-1.90156	-2.66049	-1.31688	3.9214e-53	4.02742e-06	8.27079e-11	6.68151e-270	3.77176e-224	1.5993e-15
GPA1	Cre02.g143000	1.23048	1.99239	1.34172	-1.72283	1.04824	1.03267	0.000224879	3.11813e-06	0.000468735	1.91779e-17	0.765092	0.708518
GPAT9	Cre06.g273250	1.5127	1.33144	1.04181	1.40641	-1.00635	-1.25712	2.13021e-05	0.00215586	0.634798	0.000560679	0.947507	0.00969306
LPAAT1	Cre09.g398289	2.74032	5.90312	2.4976	1.44248	3.82812	1.4194	9.29814e-26	3.60553e-23	4.04177e-20	0.000389308	2.29864e-13	0.000855194
LPAT	Cre17.g707300	-1.20229	-1.46187	-1.66379	-1.16146	1.34648	-1.35998	0.0758894	0.00657215	0.000222005	0.15052	0.0174767	0.0188468
PAH1	Cre12.g506600	-1.40057	1.35672	1.25356	-1.13941	1.16399	1.28989	8.35409e-07	9.88241e-06	0.000156225	0.0499327	0.0294002	1.567e-05
PAP1	Cre05.g230900	-3.62318	-1.38821	-1.33968	-1.83009	-1.26284	-1.28215	1.19669e-33	0.000485097	0.000308744	8.51874e-11	0.0111154	0.00173408
PAP2	Cre05.g240000	-2.59981	-1.10267	1.00939	-1.73432	-1.16596	1.03381	6.15939e-25	0.362752	0.930525	1.57361e-10	0.152326	0.752954
CrDGAT1	Cre01.g045903	-1.08273	-1.30637	-1.00575	-1.4087	-1.80859	-1.77908	0.680466	0.0259194	0.956622	0.0892665	2.24885e-06	4.55757e-07
CrDGTT1	Cre12.g557750	-2.74897	-1.37293	-1.0823	2.02428	1.14285	1.06297	0.00232227	0.00505077	0.316448	0.00388237	0.202831	0.425322
CrDGTT2	Cre09.g386912	-1.44629	1.05616	-1.02945	-1.23537	1.25151	-1.03391	3.79902e-06	0.477075	0.659893	0.0070947	0.00258004	0.609232
CrDGTT3	Cre06.g299050	2.37629	1.42071	1.42029	2.51847	1.21171	1.13798	1.23888e-19	4.03841e-06	1.88371e-07	3.66346e-22	0.0126632	0.0588797
CrDGTT4	Cre03.g205050	3.72669	1.2183	-1.00673	10.6663	3.30353	1.36916	2.80552e-05	0.438313	0.9637	1.21523e-15	1.75119e-07	0.0241236
CrPDAT1	Cre02.g106400	1.73293	1.64002	1.29103	-1.10336	-2.33325	-1.76071	6.3274e-19	9.41565e-20	1.05918e-06	0.148964	1.32994e-38	3.17572e-22

## Sheet: Transcription factor regulator
Gene name	Gene ID	Fold change						p value
		6-4			12-2			6-4			12-2
		0h	3h	12h	0h	3h	12h	0h	3h	12h	0h	3h	12h
GNAT.19	Cre06.g269100	11.4111	2.32166	1.18874	12.5677	1.94732	1.09711	0.000191287	0.0497584	0.570292	0.000102617	0.124637	0.124637
SBP.12	Cre10.g421550	8.10335	2.40594	1.75738	5.9973	2.12061	1.37253	6.24778e-13	4.24388e-05	9.46355e-05	1.48913e-09	0.00047742	0.00047742
TRAF.34	Cre04.g211700	7.47545	2.96923	1.95868	8.61279	3.89492	2.69867	3.16014e-07	0.000172889	0.0103239	3.83932e-08	1.4719e-06	1.4719e-06
CPP.1	Cre12.g550250	5.73953	1.41534	1.47446	6.21019	-1.41247	1.72281	2.77867e-27	0.0079654	0.0465992	9.46875e-30	0.0158019	0.0158019
bHLH7	Cre05.g241636	5.14011	1.34621	1.45766	2.24956	-1.21653	-1.0876	7.00033e-112	8.98692e-05	9.71889e-14	5.38261e-25	0.0150487	0.0150487
SET.5	Cre03.g197700	4.04648	1.67637	1.61767	4.66288	1.21304	1.26858	1.3807e-37	2.5803e-09	8.87095e-07	7.87066e-46	0.0305733	0.0305733
TRAF.5	Cre13.g580450	3.69143	1.04401	1.07689	2.70823	-1.08251	-1.3572	1.84958e-89	0.481135	0.1359	9.92983e-50	0.197811	0.197811
C3H.8	Cre06.g293750	3.65694	1.40865	-1.67137	4.65358	1.41782	1.69492	1.83504e-76	2.26933e-07	3.09839e-09	1.01132e-109	1.02463e-07	1.02463e-07
NF-X1	Cre03.g163200	3.44014	-1.09788	1.40603	4.7372	1.15068	-1.19423	5.94079e-15	0.484042	0.000548978	1.06245e-23	0.272632	0.272632
Orphans.14	Cre16.g675100	3.25983	1.36465	1.49755	2.94843	-1.44995	-1.42202	1.45961e-88	5.95634e-18	9.03133e-30	9.42774e-73	1.51105e-21	1.51105e-21
TRAF.29	Cre04.g218400	3.1983	1.20231	1.49998	2.68433	-1.2392	1.10079	4.48719e-15	0.0715955	1.13255e-05	6.47456e-11	0.0443638	0.0443638
GNAT.34	Cre13.g581150	3.18497	-1.06154	-1.05613	2.84357	1.02463	-1.1668	3.55933e-05	0.814411	0.809462	0.000238655	0.922094	0.922094
SNF2.5	Cre03.g199350	2.7696	-1.44833	1.20116	4.61736	-1.27984	1.93107	9.33224e-10	0.00406614	0.300895	1.32473e-21	0.0484551	0.0484551
SNF2.7	Cre03.g158550	2.67185	1.37614	1.12941	3.89319	1.28006	1.42346	1.24897e-62	1.17838e-09	0.0149032	1.16562e-124	2.54838e-06	2.54838e-06
FHA.5	Cre12.g516050	2.64254	-1.53817	-1.00097	2.23966	-3.12505	1.20119	1.09137e-11	1.52857e-05	0.996217	3.43299e-08	1.22491e-23	1.22491e-23
GNAT.26	Cre08.g364450	2.574	1.07195	1.06935	2.88555	1.36326	1.36443	1.00259e-12	0.593898	0.520738	9.48245e-16	0.0135738	0.0135738
CPP.3	Cre11.g481800	2.45729	1.22	1.24463	1.31009	-1.7897	-1.58349	1.54904e-16	0.0451795	0.00387272	0.0218034	1.33205e-07	1.33205e-07
SNF2.3	Cre11.g479300	2.36095	1.09156	-1.03989	3.00065	1.23191	-1.17606	6.64647e-16	0.266326	0.562293	7.31545e-26	0.00664273	0.00664273
RWP.14	Cre01.g000050	2.31825	-1.0169	1.17163	1.53043	1.04202	-1.59207	6.62248e-13	0.868442	0.011323	0.000552954	0.678939	0.678939
C3H.9	Cre06.g250950	2.29567	1.13073	1.00961	2.19265	1.26349	1.12788	2.16712e-34	0.061345	0.88171	2.64764e-30	0.000270482	0.000270482
MYBL12	Cre16.g695600	2.06212	-1.30081	1.01125	2.56879	1.36223	-1.00862	0.000655814	0.147214	0.923521	6.1293e-06	0.061335	0.061335
Myb.9	Cre02.g108350	2.05102	-1.22471	1.05339	2.38445	-1.81739	-1.73585	1.37491e-87	1.50165e-15	0.0272272	6.12234e-130	3.7883e-112	3.7883e-112
mTERF.3	Cre09.g408051	1.96838	-1.38801	-1.21313	2.0598	-1.65148	-1.49743	3.74358e-05	0.0291167	0.111236	1.10204e-05	0.0010394	0.0010394
E2F.2	Cre01.g052300	1.96117	1.18602	1.19078	2.04388	1.48259	1.29652	1.71257e-09	0.128506	0.0236733	1.68446e-10	0.000275093	0.000275093
TRAF.2	Cre09.g401219	1.94523	1.33106	-1.37911	2.80735	1.80326	1.06629	2.78636e-09	0.0502817	0.00409814	2.6876e-21	2.63829e-05	2.63829e-05
HMG.6	Cre17.g702650	1.86902	1.06469	-1.06433	1.2986	-1.42089	-1.13151	2.61192e-19	0.348525	0.37053	0.000350467	5.83177e-07	5.83177e-07
C3H.17	Cre04.g231124	1.73917	1.16347	1.0535	1.42834	-1.16667	1.01524	2.19596e-32	0.000116342	0.142042	1.37798e-13	0.000147973	0.000147973
C3H.13	Cre11.g476200	1.57784	-1.08825	-1.00467	1.23122	-1.3181	-1.16475	5.41928e-11	0.212937	0.936198	0.00394719	6.27429e-05	6.27429e-05
SET.13	Cre17.g742700	1.57049	1.07593	1.13906	1.57276	-1.06442	1.0462	9.79999e-14	0.179229	0.00930328	1.08994e-13	0.256163	0.256163
TIG.1	Cre11.g467665	1.40907	-1.30741	1.17612	5.58604	1.2482	-1.18307	0.00108681	7.0575e-08	1.18564e-05	3.87265e-77	1.45935e-06	1.45935e-06
TRAF.9	Cre03.g173165	-7.9711	-1.20419	1.1326	-4.36753	-1.49736	1.72278	3.12828e-73	0.042045	0.166285	2.41352e-51	1.66079e-05	1.66079e-05
TRAF.15	Cre02.g096700	-3.50143	1.02255	1.0596	-2.46191	1.15025	-1.03002	3.12289e-23	0.734935	0.273458	1.97527e-14	0.0293256	0.0293256
PLATZ.2	Cre12.g502251	-2.39384	1.99602	1.93487	-1.75253	1.00665	3.91457	3.13265e-09	4.34923e-11	3.95778e-07	6.23705e-05	0.953396	0.953396
HMG.7	Cre11.g480950	-2.09567	1.28782	1.70989	-3.54519	-1.235	1.77401	1.98878e-33	1.22608e-05	7.96851e-18	3.36762e-73	0.000588999	0.000588999
PHD.10	Cre06.g262800	-1.78012	1.84343	1.36376	-1.32349	-1.03667	2.79489	3.95101e-32	2.84675e-46	6.02537e-08	2.31976e-09	0.426794	0.426794
TAZ.3	Cre03.g212977	-1.40222	2.8025	2.45774	-1.95695	2.96743	1.16846	1.51131e-08	3.51094e-34	3.36064e-56	5.38792e-26	1.12645e-38	1.12645e-38
SNF2.11	Cre06.g270850	-1.31136	2.01753	1.39963	-1.38672	2.18192	1.63243	0.00683868	3.06865e-14	1.8478e-06	0.00131161	1.04589e-17	1.04589e-17

## Sheet: Starch EV
Gene name	Gene ID	Fold change		p value
		3h/0h	12h/0h	3h/0h	12h/0h
Phosphoglucose isomerase(PGI)	Cre03.g175400	2.00955	1.27138	1.72407e-199	7.47803e-21
Phosphoglucomutase I (PGMI)	Cre03.g144707	1.6608	1.63545	3.33427e-23	4.4186e-23
Phosphoglucomutase II (PGMII)	Cre06.g278210	2.69978	2.5588	7.9107e-93	9.74129e-78
STA1 (AGP1)	Cre13.g567950	1.18477	1.07686	8.13916e-06	0.0579606
STA6 (AGP4)	Cre03.g188250	-1.08693	-1.12438	0.000463559	1.40873e-06
ADP-glucose synthase like 1 (AGP3)	Cre07.g331300	-4.06095	-3.20391	5.59496e-05	0.000119628
ADP-glucose synthase like 2 (AGP2)	Cre16.g683450	-1.06603	-1.38201	0.26095	5.98396e-09
Soluble starch synthase I (SSSI)	Cre04.g215150	3.62128	4.54784	7.29078e-260	0
Soluble starch synthase II (SSSII)	Cre03.g185250	-1.39292	-4.62339	2.86039e-43	0
Soluble starch synthase III (SSSIII)	Cre06.g282000	2.31757	1.8701	4.97036e-304	4.27488e-156
Soluble starch synthase IV (SSSIV)	Cre16.g665800	1.32609	2.15908	3.8143e-06	3.81543e-47
Soluble starch synthase V (SSSV)	Cre16.g663850	14.2738	12.5484	1.98305e-146	4.2284e-139
starch synthase like (SS)	Cre12.g521700	-4.02495	-1.559	1.53736e-15	0.000359038
Granule bound starch synthase I (GBSSI)	Cre17.g721500	-1.43058	-1.6296	5.95344e-116	1.81603e-167
Granule bound starch synthase II (GBSSII)	Cre06.g257050	1.47039	2.16947	0.00833284	1.06766e-09
SBE1	Cre06.g289850	1.71325	1.76	6.63307e-14	7.25953e-19
SBE2	Cre06.g270100	1.08754	1.26458	0.151285	1.21391e-05
SBE3	Cre10.g444700	1.08132	1.23258	0.000158179	6.01275e-23
ISA1	Cre03.g155001	-2.54901	-1.17894	7.99102e-171	3.80535e-09
ISA2	Cre17.g698850	3.23301	2.14309	1.07668e-46	5.23108e-19
ISA3	Cre03.g207713	1.69417	1.29098	4.44714e-39	1.00284e-10
AMY1	Cre08.g385500	-2.2377	-7.03301	3.11176e-130	0
AMY2	Cre08.g362450	5.52221	5.49794	0	0
AMY3	Cre08.g384750	1.18126	1.33424	3.42915e-05	9.88104e-15
Alpha-amylase (AMA like 1)	Cre12.g551200	2.05323	5.51604	1.23815e-22	7.20717e-222
Alpha-amylase (AMA like 2)	Cre12.g492750	7.30278	14.0623	3.94965e-178	0
BAM1	Cre06.g307150	1.40902	-2.2547	2.44302e-56	1.64139e-191
BAM2	Cre06.g270350	-1.14722	-1.67726	5.40341e-05	2.13562e-48
BAM3	Cre01.g044100	-1.03057	-1.43956	0.268034	1.65161e-34
Phosphoglucan water dikinase (PWD1)	Cre17.g719900	-1.26736	-1.76184	2.59033e-10	1.58675e-48
Alpha-glucan water dikinase (GWD1)	Cre07.g319300	-1.05749	-1.51576	0.0124712	4.05078e-64
Alpha-glucan water dikinase (GWD2)	Cre07.g332300	1.33463	1.38535	1.97932e-27	2.37197e-34
Alpha-glucan water dikinase (GWD like 1)	Cre07.g319340	1.18449	-1.64124	0.157162	6.40937e-05
Alpha-glucan water dikinase (GWD like 2)	Cre08.g363874	1.33104	1.24567	2.09082e-10	1.37376e-06
Disproportionating enzyme 1(DPE1)	Cre03.g181500	1.1143	-1.28392	0.0294965	1.59252e-06
Disproportionating enzyme 2(DPE2)	Cre02.g095126	-1.26533	-1.14433	1.33894e-08	0.00041185

## Sheet: TAG EV
Gene name	Gene ID	Fold change		p value
		3h/0h	12h/0h	3h/0h	12h/0h
ACX1	Cre12.g519100	-8.14896	-3.3038	0	1.37033e-266
BCX1	Cre12.g484000	-3.87156	-1.7274	3.53984e-143	2.82082e-39
BCC1	Cre17.g715250	-8.36439	-4.71343	0	0
BCC2	Cre01.g037850	-8.30276	-4.83343	2.41107e-226	2.60841e-206
BCR1	Cre08.g359350	-14.8994	-7.0603	0	0
ACP1	Cre16.g673109	1.53794	1.98967	5.33963e-16	9.03489e-48
ACP2	Cre13.g577100	-2.00528	-3.12573	0	0
MCT1	Cre14.g621650	-3.09655	-17.6092	0	0
MCT2	Cre02.g088250	-2.23325	-1.48882	0.000176415	0.0268605
KAS1	Cre11.g467723	-5.04734	-3.28465	0	1.74971e-277
KAS2	Cre07.g335300	-3.3957	-1.22919	7.76336e-23	0.020494
KAS3	Cre04.g216950	-5.08043	-5.27678	4.07561e-60	6.83237e-69
HAD1	Cre03.g208050	-2.45818	-2.17945	1.91529e-36	2.76382e-34
KAR1	Cre03.g172000	-2.86584	-4.70109	3.79532e-65	1.26523e-121
ENR1	Cre06.g294950	-2.68323	-6.16587	0	0
GPA1	Cre02.g143000	-8.16416	-3.09908	8.81894e-83	9.32414e-51
GPAT9	Cre06.g273250	1.0802	1.31379	0.41473	0.00130836
LPAAT1	Cre09.g398289	-5.25601	-1.42451	1.804e-21	0.00196499
LPAT	Cre17.g707300	-1.72368	-1.85414	7.0715e-06	7.12661e-08
PAH1	Cre12.g506600	-1.31887	-1.13714	0.000190133	0.0516489
PAP1	Cre05.g230900	-1.18991	-1.23032	0.0422906	0.0067015
PAP2	Cre05.g240000	-1.84918	-2.46443	2.14816e-12	2.28863e-25
CrDGAT1	Cre01.g045903	2.21732	2.34995	9.60721e-15	9.5165e-19
CrDGTT1	Cre12.g557750	6.28623	10.9777	2.1279e-27	9.21333e-56
CrDGTT2	Cre09.g386912	-1.23744	1.08707	0.0054624	0.210956
CrDGTT3	Cre06.g299050	2.30299	2.20305	2.11233e-17	2.09327e-17
CrDGTT4	Cre03.g205050	2.54534	7.80897	0.0162689	1.26137e-12
CrPDAT1	Cre02.g106400	1.69353	1.41782	3.84852e-18	5.15065e-09

## Sheet: TF TR EV
Gene name	Gene ID	Fold change		p value
		3h/0h	12h/0h	3h/0h	12h/0h
GNAT.19	Cre06.g269100	2.50583	5.29048	0.165149	0.00175201
SBP.12	Cre10.g421550	2.77872	5.8973	0.00321302	5.76349e-10
TRAF.34	Cre04.g211700	2.57935	2.35477	0.0304706	0.0457506
CPP.1	Cre12.g550250	3.27702	1.13705	2.67054e-11	0.558427
bHLH7	Cre05.g241636	1.64916	3.26111	1.24462e-07	2.30259e-51
SET.5	Cre03.g197700	2.83143	1.91619	1.04611e-16	6.55679e-07
TRAF.5	Cre13.g580450	2.23582	2.90473	3.09293e-26	8.08233e-53
C3H.8	Cre06.g293750	1.78468	1.23942	2.89107e-11	0.0160116
NF-X1	Cre03.g163200	2.80813	4.05957	8.8071e-10	3.29379e-21
Orphans.14	Cre16.g675100	4.85992	3.81829	3.52778e-166	7.67086e-115
TRAF.29	Cre04.g218400	3.93621	2.94667	9.46528e-25	9.16059e-17
GNAT.34	Cre13.g581150	1.90642	1.92233	0.0187095	0.0120423
SNF2.5	Cre03.g199350	4.1475	1.12703	3.40068e-17	0.57393
SNF2.7	Cre03.g158550	2.22633	1.83648	5.51122e-28	1.80096e-19
FHA.5	Cre12.g516050	4.48804	-1.35979	3.92382e-35	0.0722139
GNAT.26	Cre08.g364450	1.54754	1.94438	0.0057122	1.04369e-06
CPP.3	Cre11.g481800	1.8343	2.35209	8.55614e-08	8.14401e-17
SNF2.3	Cre11.g479300	2.91906	3.87167	6.6925e-24	3.94498e-45
RWP.14	Cre01.g000050	2.05696	4.46753	5.2276e-09	1.33404e-50
C3H.9	Cre06.g250950	1.47198	1.42918	1.14231e-06	2.86555e-06
MYBL12	Cre16.g695600	2.33849	3.72241	2.04823e-05	2.14271e-14
Myb.9	Cre02.g108350	4.41972	4.18041	0	0
mTERF.3	Cre09.g408051	2.16597	2.54908	1.37218e-07	4.50226e-12
E2F.2	Cre01.g052300	1.25362	2.15608	0.0849995	1.16516e-12
TRAF.2	Cre09.g401219	-1.53413	1.18166	0.0112328	0.207411
HMG.6	Cre17.g702650	1.45983	1.13362	7.9326e-07	0.0944978
C3H.17	Cre04.g231124	1.86683	2.11505	5.43392e-37	6.81698e-58
C3H.13	Cre11.g476200	1.53647	1.54743	8.93212e-09	7.71699e-10
SET.13	Cre17.g742700	1.4369	1.39525	4.35466e-09	3.16711e-08
TIG.1	Cre11.g467665	7.48713	9.99152	1.31474e-121	1.4962e-180
TRAF.9	Cre03.g173165	-2.18365	-3.12768	1.40742e-26	6.78023e-51
TRAF.15	Cre02.g096700	1.86971	2.35481	1.30602e-15	1.40788e-32
PLATZ.2	Cre12.g502251	-1.18724	-2.51667	0.147894	1.49847e-12
HMG.7	Cre11.g480950	-1.62732	-2.65134	4.00689e-19	1.71067e-62
PHD.10	Cre06.g262800	-1.05964	-2.67985	0.189989	4.70877e-83
TAZ.3	Cre03.g212977	-4.84438	-2.34094	7.0732e-83	3.11104e-42
SNF2.11	Cre06.g270850	-1.63937	-1.04209	7.78976e-07	0.621661
